# Supplementary material for: Spinal pain patients seeking care in primary care and referred to physiotherapy: A cross-sectional study on patients characteristics, referral information and physiotherapy care offered by general practitioners and physiotherapists in France
Source: PLoS One. 2022 Sep 6;17(9):e0274021. doi: 10.1371/journal.pone.0274021 (PMC9447922; doi:10.1371/journal.pone.0274021)
Supplement: S1 File — (ZIP) [file pone.0274021.s001.zip]

Archive with 8 entries (8 files):
- Supporting information - S1 Table.docx
- __MACOSX/._Supporting information - S1 Table.docx
- Supporting information - S2 Table.docx
- __MACOSX/._Supporting information - S2 Table.docx
- Supporting information - S3 Table.docx
- __MACOSX/._Supporting information - S3 Table.docx
- Supporting information - S4 Table.docx
- __MACOSX/._Supporting information - S4 Table.docx
